# Supplementary material for: The Raw Milk Microbiota from Semi-Subsistence Farms Characteristics by NGS Analysis Method
Source: Molecules. 2021 Aug 19;26(16):5029. doi: 10.3390/molecules26165029 (PMC8402136; doi:10.3390/molecules26165029)
Supplement: Supplementary file 1 [file molecules-26-05029-s001.zip]

Archive with 1 entries (1 files):
- molecules-1290322-supplementary.pdf
